# Supplementary material for: Circulating MicroRNAs as Promising Diagnostic Biomarkers for Patients With Glioma: A Meta-Analysis
Source: Front Neurol. 2021 Feb 1;11:610163. doi: 10.3389/fneur.2020.610163 (PMC7882507; doi:10.3389/fneur.2020.610163)
Supplement: Supplementary file 2 [file Table_1.XLSX]

## Sheet: Sheet1
TABLE S1 The literature retrieval strategy in three databases
Databases	Search strategy
PubMed	(((((glioma*[Title/Abstract]) OR (Glial Cell Tumor*[Title/Abstract])) OR (Mixed Glioma*[Title/Abstract])) OR (Malignant Glioma*[Title/Abstract])) AND ((((((Diagnosis[Title/Abstract]) OR (Diagnoses[Title/Abstract])) OR (Postmortem Diagnosis[Title/Abstract])) OR (Postmortem Diagnoses[Title/Abstract])) OR (Antemortem Diagnosis[Title/Abstract])) OR (Antemortem Diagnoses[Title/Abstract]))) AND (((((((…
Embase	('glioma':ti,ab,de OR 'gliomas':ti,ab,de OR 'glial cell tumors':ti,ab,de OR 'glial cell tumor':ti,ab,de OR 'tumor, glial cell':ti,ab,de OR 'tumors, glial cell':ti,ab,de OR 'mixed glioma':ti,ab,de OR 'glioma, mixed':ti,ab,de OR 'gliomas, mixed':ti,ab,de OR 'malignant glioma':ti,ab,de OR 'glioma, malignant':ti,ab, de OR 'gliomas, malignant':ti,ab,de OR 'malignant gliomas':ti,ab,de) AND (‘MicroRNA’:…
Web of Science	(TS=”Glioma” OR TS=”Gliomas” OR TS=”Glial Cell Tumors” OR TS=”Glial Cell Tumor” OR TS=”Tumor, Glial Cell” OR TS=”Tumors, Glial Cell” OR TS=”Mixed Glioma” OR TS=”Glioma, Mixed” OR TS=”Gliomas, Mixed” OR TS=”Mixed Gliomas” OR TS=”Malignant Glioma” OR TS=”Glioma, Malignant” OR TS=”Gliomas, Malignant ” OR TS=”Malignant Gliomas”) AND (TS=”microRNA” OR TS=”miRNAs” OR TS=”micro RNA” OR TS=”RNA,micro” OR…
